# Supplementary material for: A chromosome-scale nuclear genome and complete mitogenome of the bio-control fungus Cordyceps cateniannulata
Source: Sci Data. 2026 Apr 14;13:871. doi: 10.1038/s41597-026-07231-1 (PMC13254215; doi:10.1038/s41597-026-07231-1)
Supplement: Supplementary file 2 — Supplementary Table S3 [file 41597_2026_7231_MOESM2_ESM.xlsx]

## Sheet: Sheet1
Supplementary TableS3. The 63 genomic data information of 9 species belonging to the Cordyceps
NCBI Accession	Name	Strain	Genome size	BUSCO	Level	Number of Scaffolds	Release Date
GCA_006981975.1	Cordyceps javanica	IJ2G	35 Mb	0.97	Scaffold	173	2019-07-15
GCA_006981985.1	Cordyceps javanica	IJ1G	34.9 Mb	0.969	Scaffold	102	2019-07-15
GCA_036850795.1	Cordyceps javanica	F084	34.1 Mb	0.969	Contig	7	2024-02-26
GCA_049913855.1	Cordyceps militaris	CH1	32 Mb	0.966	Complete Genome	7	2025-04-26
GCA_050574885.1	Cordyceps cicadae	2-2	34.2 Mb	0.965	Chromosome	9	2025-05-27
GCA_028828415.1	Cordyceps cateniannulata	FRD 24	33.6 Mb	0.965	Contig	16	2023-02-23
GCA_030778385.1	Cordyceps farinosa	MBC 314	37 Mb	0.964	Contig	1464	2023-08-17
GCA_030779685.1	Cordyceps farinosa	MBC 401	34.2 Mb	0.964	Contig	844	2023-08-17
GCA_043643355.1	Cordyceps chanhua	022017-3	35.1 Mb	0.964	Contig	48	2024-10-23
GCA_000733625.1	Cordyceps farinosa	MTCC 4114	34.2 Mb	0.963	Contig	1314	2014-07-25
GCA_000225605.1	Cordyceps militaris CM01	CM01	32.3 Mb	0.962	Scaffold	32	2011-09-12
GCA_963580265.1	Cordyceps fumosorosea		34.3 Mb	0.962	Chromosome	9	2023-11-04
GCA_010211705.1	Cordyceps cicadae	ZJ1611	2.9 Mb	0.962	Contig	2098	2020-02-05
GCA_030783605.1	Cordyceps farinosa	MBC 692	34.1 Mb	0.961	Contig	983	2023-08-17
GCA_030411435.1	Cordyceps cateniannulata	MBC 247	33 Mb	0.961	Contig	1666	2023-07-05
GCA_008080495.1	Cordyceps militaris	ATCC 34164	33.6 Mb	0.96	Complete Genome	7	2017-11-30
GCA_001644785.1	Cordyceps cicadae BA-001	BA-001	34.5 Mb	0.96	Contig	2394	2016-05-16
GCA_001636725.1	Cordyceps fumosorosea ARSEF 2679	ARSEF 2679	33.5 Mb	0.959	Scaffold	430	2016-05-04
GCA_030789605.1	Cordyceps cateniannulata	MBC 895	33.9 Mb	0.959	Contig	1204	2023-08-17
GCA_047651725.1	Cordyceps blackwelliae	ZYJ0835	31 Mb	0.959	Contig	11	2025-02-11
GCA_025583755.1	Cordyceps tenuipes	YF17002	30 Mb	0.955	Scaffold	285	2022-10-05
GCA_030780585.1	Cordyceps javanica	MBC 512	34.9 Mb	0.953	Contig	1835	2023-08-17
GCA_030411495.1	Cordyceps cateniannulata	MBC 234	34 Mb	0.953	Contig	1338	2023-07-05
GCA_030780535.1	Cordyceps javanica	MBC 509	35 Mb	0.952	Contig	1635	2023-08-17
GCA_030781225.1	Cordyceps javanica	MBC 579	34.9 Mb	0.952	Contig	1890	2023-08-17
GCA_030780105.1	Cordyceps javanica	MBC 552	34.9 Mb	0.951	Contig	1801	2023-08-17
GCA_030777765.1	Cordyceps javanica	MBC 375	33.5 Mb	0.95	Contig	1716	2023-08-17
GCA_030785045.1	Cordyceps cateniannulata	MBC 771	34.2 Mb	0.95	Contig	1440	2023-08-17
GCA_030780565.1	Cordyceps javanica	MBC 516	34.9 Mb	0.949	Contig	1936	2023-08-17
GCA_030789085.1	Cordyceps cateniannulata	MBC 950	33.6 Mb	0.949	Contig	1648	2023-08-17
GCA_030778025.1	Cordyceps javanica	MBC 349	33.2 Mb	0.948	Contig	1740	2023-08-17
GCA_030781485.1	Cordyceps javanica	MBC 571	33.7 Mb	0.948	Contig	1754	2023-08-17
GCA_003025305.1	Cordyceps tenuipes	KACC 47485	30.6 Mb	0.947	Scaffold	345	2018-03-30
GCA_030780445.1	Cordyceps javanica	MBC 518	35 Mb	0.946	Contig	2008	2023-08-17
GCA_030778185.1	Cordyceps javanica	MBC 336	33.5 Mb	0.945	Contig	1840	2023-08-17
GCA_030780185.1	Cordyceps javanica	MBC 550	34.9 Mb	0.943	Contig	1951	2023-08-17
GCA_030780405.1	Cordyceps javanica	MBC 533	34.9 Mb	0.943	Contig	1929	2023-08-17
GCA_030780125.1	Cordyceps javanica	MBC 551	33.1 Mb	0.939	Contig	1791	2023-08-17
GCA_030780145.1	Cordyceps javanica	MBC 560	34.9 Mb	0.939	Contig	2080	2023-08-17
GCA_030780045.1	Cordyceps javanica	MBC 567	34.6 Mb	0.937	Contig	2661	2023-08-17
GCA_030782625.1	Cordyceps javanica	MBC 625	38.2 kb	0.937	Contig	2390	2023-08-17
GCA_002968875.1	Cordyceps cicadae	CC02	34.1 Mb	0.937	Scaffold	595	2018-03-05
GCA_030780505.1	Cordyceps javanica	MBC 515	34.9 Mb	0.932	Contig	3303	2023-08-17
GCA_003025255.1	Cordyceps pruinosa	KACC 44470	36.7 Mb	0.931	Scaffold	6013	2018-03-30
GCA_030784075.1	Cordyceps javanica	MBC 739	34.7 Mb	0.931	Contig	3524	2023-08-17
GCA_030781285.1	Cordyceps javanica	MBC 577	33.1 Mb	0.926	Contig	2528	2023-08-17
GCA_030778125.1	Cordyceps javanica	MBC 348	34 Mb	0.925	Contig	2963	2023-08-17
GCA_030781505.1	Cordyceps javanica	MBC 573	34.6 Mb	0.921	Contig	2704	2023-08-17
GCA_030785165.1	Cordyceps javanica	MBC 814	33.2 Mb	0.919	Contig	2518	2023-08-17
GCA_030780345.1	Cordyceps javanica	MBC 544	34.6 Mb	0.912	Contig	2934	2023-08-17
GCA_003025275.1	Cordyceps farinosa	KACC 47486	38 Mb	0.91	Scaffold	1106	2018-03-30
GCA_030781325.1	Cordyceps javanica	MBC 576	33 Mb	0.907	Contig	2740	2023-08-17
GCA_030781085.1	Cordyceps javanica	MBC 583	34.5 Mb	0.9	Contig	4272	2023-08-17
GCA_030783945.1	Cordyceps farinosa	MBC 733	32.1 Mb	0.895	Contig	4465	2023-08-17
GCA_030782525.1	Cordyceps javanica	MBC 636	33.7 Mb	0.892	Contig	3294	2023-08-17
GCA_030781145.1	Cordyceps javanica	MBC 580	34.4 Mb	0.889	Contig	5021	2023-08-17
GCA_030783045.1	Cordyceps javanica	MBC 721	4272	0.885	Contig	4301	2023-08-17
GCA_030782505.1	Cordyceps javanica	MBC 633	32.8 Mb	0.883	Contig	4113	2023-08-17
GCA_030781025.1	Cordyceps javanica	MBC 588	37.1 Mb	0.877	Contig	7748	2023-08-17
GCA_003332165.1	Cordyceps militaris	01	32.6 Mb	0.876	Contig	14	2018-07-20
GCA_030781525.1	Cordyceps javanica	MBC 566	35.6 Mb	0.875	Contig	8126	2023-08-17
GCA_030778445.1	Cordyceps javanica	MBC 323	32.6 Mb	0.853	Contig	5807	2023-08-17
GCA_030777825.1	Cordyceps javanica	MBC 360	34 Mb	0.83	Contig	5548	2023-08-17
