# Supplementary material for: A chromosome-scale nuclear genome and complete mitogenome of the bio-control fungus Cordyceps cateniannulata
Source: Sci Data. 2026 Apr 14;13:871. doi: 10.1038/s41597-026-07231-1 (PMC13254215; doi:10.1038/s41597-026-07231-1)
Supplement: Supplementary file 3 — Supplementary Table S4 [file 41597_2026_7231_MOESM3_ESM.xlsx]

## Sheet: Sheet1
Supplementary TableS4. 23 mitochondrial genomes from 22 strains of 13 Cordycepsspecies and one outgroup species
Species	Strain	Accession no.	Length (nt)
Cordyceps cateniannulata	GXU-8616	PV93651536	24712
Cordyceps_blackwelliae	M2022663	JBKZWQ000000000.1	42257
Cordyceps_blackwelliae	ZYJ0835	CM105459.1	42257
Cordyceps_bassiana	Bb147	EU100742.1	32263
Cordyceps_brongniartii	IMBST95031	NC_011194.1	33926
Cordyceps_chanhua	JGS_7	MH734937.2	47,347
Cordyceps_cicadae	CCAD02	MH922223.1	56581
Cordyceps_cicadae	ARSEF_11726	MK110677.1	49138
Cordyceps_cocoonihabita		PQ468419	45058
Cordyceps_confragosa	RCEF_1005	NC_046840.1	24643
Cordyceps_farinosa	ARSEF_3	MK512381.1	24225
Cordyceps_farinosa	YFCC8744	NC_068193.1	31285
Cordyceps_fumosorosea		PQ276910.1	24,246
Cordyceps_javanica	F084	CM072197.1	29759
Cordyceps_militaris	CM01	KP719096.1	31854
Cordyceps_militaris	EFCC_C2	NC_022834.1	33277
Cordyceps_militaris	gcm05	OR260462.1	34706
Cordyceps_militaris	V40-5	KP722501.2	33967
Cordyceps_neopruinosa		PQ468421.1	35680
Cordyceps_pruinosa		NC_060296.1	34094
Cordyceps_tenuipes		MK234910.1	31386
Cordyceps_tenuipes	YFCC_8601	MW387533.1	40752
Ophiocordyceps_sinensis		NC_034659.1	157539
